# Supplementary material for: A Novel Neurofilament Light Chain ELISA Validated in Patients with Alzheimer’s Disease, Frontotemporal Dementia, and Subjective Cognitive Decline, and the Evaluation of Candidate Proteins for Immunoassay Calibration
Source: Int J Mol Sci. 2022 Jun 29;23(13):7221. doi: 10.3390/ijms23137221 (PMC9266977; doi:10.3390/ijms23137221)
Supplement: Supplementary file 1 [file ijms-23-07221-s001.zip]

Archive with 1 entries (1 files):
- ijms-1737048-supplementary.pdf
